# Supplementary material for: Burkholderia pseudomallei BipD modulates host mitophagy to evade killing
Source: Nat Commun. 2024 Jun 4;15:4740. doi: 10.1038/s41467-024-48824-x (PMC11150414; doi:10.1038/s41467-024-48824-x)
Supplement: Supplementary file 9 — Source Data [file 41467_2024_48824_MOESM9_ESM.zip]

Archive with 2 entries (2 files):
- 04  source data for uncropped blots and gels.pdf
- 04  source data for graph.xlsx
