# Supplementary material for: Burkholderia pseudomallei BipD modulates host mitophagy to evade killing
Source: Nat Commun. 2024 Jun 4;15:4740. doi: 10.1038/s41467-024-48824-x (PMC11150414; doi:10.1038/s41467-024-48824-x)
Supplement: Supplementary file 9 — Source Data [file 41467_2024_48824_MOESM9_ESM.zip › 04 source data for graph.xlsx]

## Sheet: Fig 1a
	B. pseudomallei infected (time)
uninfected	2 h	4 h	6 h
0.993594	0.72743	0.545356	0.441636
0.941693	0.791869	0.652379	0.536253
1.0216	0.706592	0.57894	0.55245

## Sheet: Fig 1b
	B. pseudomallei infected (MOI)
uninfected	1	10	50
1.1246	0.746325	0.561106	0.47128
0.990827	0.65886	0.61236	0.437444
0.949167	0.610139	0.522707	0.480566

## Sheet: Fig 1f
uninfected	B. pseudomallei
0.02	0.2
0.006667	0.22
0.01333	0.25333

## Sheet: Fig 1h
uninfected	B. pseudomallei	CCCP
1.67	25	40
1.67	30	36.67
3.33	26.67	36.67

## Sheet: Fig 1j
uninfected	B. pseudomallei
10.6667	30.6667
12.6667	28.6667
13.3333	33.3333

## Sheet: Fig 1k
	B. pseudomallei infected (time)
uninfected	2 h	4 h	6 h
0.935183	0.750615	0.647776	0.569623
1.05972	0.697707	0.668108	0.563891
1.0051	0.743454	0.666046	0.605461

## Sheet: Fig 1n
uninfected	B. pseudomallei	CCCP
1.66667	21.6667	33.3333
0.00	31.6667	25.00
3.33333	21.6667	23.3333

## Sheet: Fig 2a
	DMSO			CCCP
0 h	1.4	1.5	1	1.3	1.6	1.1
4 h	3.7	4.6	5.3	9	11.3	8.9

## Sheet: Fig 2b
	DMSO				CCCP
0 h	0.15	0.2	0.16		0.2	0.23	0.19
4 h	2.8	3.1	2.4	2.7	4.1	4.3	4	3.7

## Sheet: Fig 2c
	DMSO					CCCP
Liver	4.15198	4.46937	3.9483	3.58939	4.23163	5.45396	4.25882	5.49495	5.86475	4.78389
Spleen	4.65497	3.78365	4.47234	3.48048	4.24618	6.66447	6.37461	4.96115	5.42963	5.78933

[truncated: 56 more sheets: Fig 2d, Fig 2f, Fig 2g, Fig 2h, Fig 2i, Fig 2j, Fig 2k, Fig 2l, Fig 3a, Fig 3d, Fig 3f, Fig 3h, Fig 3i, Fig 3j, Fig 3l, Fig 5c, Fig 5g, Fig 7a, Fig 7c, Fig 7f …]
